# Supplementary material for: Spermidine Suppresses Age-Associated Memory Impairment by Preventing Adverse Increase of Presynaptic Active Zone Size and Release
Source: PLoS Biol. 2016 Sep 29;14(9):e1002563. doi: 10.1371/journal.pbio.1002563 (PMC5042543; doi:10.1371/journal.pbio.1002563)
Supplement: S1 Data — (XLSX) [file pbio.1002563.s001.xlsx]

## Sheet: Fig. 1e
			3d_GH146>SynpH							30d_GH146>SynpH							30d_Spd_GH146>SynpH
	Time (sec)		Fly 1	Fly 2	Fly 3	Fly 4	Fly 5	Fly 6		Fly 1	Fly 2	Fly 3	Fly 4	Fly 5	Fly 6		Fly 1	Fly 2	Fly 3	Fly 4	Fly 5	Fly 6	Fly 7
	0.2		0.680357	-0.183688	-0.243675	-0.113491	0.239723	0.342375		-0.308503	0.686233	0.391856	0.611441	0.577059	-0.0381319		0.0180631	0.669729	0.000944256	-0.926771	2.48778	0.0499078	-0.0574866
	0.4		-0.288761	-0.392213	0.294788	0.917804	-1.07503	0.673377		-0.704842	-2.14008	1.20983	0.412211	-0.0188714	0.39355		-0.012057	-0.119987	0.3584	0.944913	-1.10188	0.179363	0.464736
	0.6		-0.438352	0.451974	-0.466885	-0.121685	0.799893	0.080221		-0.0634461	0.733414	-0.375021	-0.409584	-0.62828	-0.157771		-0.0207035	0.312753	-0.751849	0.587876	-2.12867	-0.0321883	0.886306
	0.8		-0.19272	0.153333	0.491457	-0.728207	-0.107751	-1.27772		1.22287	0.621338	-1.32115	-0.790052	0.0653804	-0.132477		0.210737	-0.966447	0.298803	-0.554336	0.561005	-0.176776	-1.33964
	1.0		2.05513	2.18331	0.108044	-0.00247958	2.12078	0.306432		2.90749	11.7873	4.35665	-0.152025	0.618132	2.13674		1.221	0.10344	1.67408	-0.549118	4.93634	-0.283228	-0.69084
	1.2		2.8884	3.416	1.94222	-0.11699	3.67796	3.33502		6.06767	12.5162	7.98551	7.71911	1.59336	3.68641		2.27985	0.642162	5.60865	5.2135	6.52744	2.038	1.27489
	1.4		4.49163	4.66204	1.77339	1.30005	3.43052	2.54977		4.17245	14.7273	9.47383	7.906	3.0104	4.59794		2.27766	1.86171	6.37318	4.7923	6.63559	1.9899	1.26618
	1.6		4.92967	4.16767	1.97167	2.41546	3.35224	1.4769		8.15765	13.2731	12.0771	9.8645	4.95735	5.90638		4.24796	1.82004	5.75342	6.19943	6.48251	1.8687	1.71229
	1.8		4.53364	4.62111	3.49001	1.63841	2.78629	3.72345		7.87497	14.7924	12.0246	11.0791	4.79807	5.63981		4.33924	3.62634	6.81631	6.59291	6.3037	2.05161	2.70656
	2.0		4.43331	5.30666	2.45645	2.92136	3.65522	4.14435		9.22428	11.8778	12.2272	11.3319	6.48653	6.21659		3.55843	1.87532	6.455	7.24414	6.62296	2.99629	3.5952
	2.2		4.73786	5.62268	2.64785	2.85633	5.52981	3.00429		9.18657	14.6966	13.6305	13.2046	8.00056	6.38911		3.40775	2.34154	6.83102	6.24997	5.09147	3.48856	3.64408
	2.4		4.42516	4.60504	2.10856	1.68309	5.36049	3.21409		10.6999	13.8736	14.3019	11.9385	7.84302	6.47693		3.23009	4.2509	7.43086	7.3598	6.93202	3.23971	2.94825
	2.6		3.68212	4.56749	2.28918	2.57808	5.4009	4.17867		8.18462	16.3364	13.902	11.5352	8.07782	6.87585		2.50685	2.50825	5.84032	6.02801	2.2734	4.04286	1.22614
	2.8		4.18785	5.51065	2.70249	1.63187	4.83618	3.29638		9.24525	13.8223	15.2054	14.2782	6.88876	7.49503		2.91034	3.02512	6.07125	7.32241	3.37093	3.35877	2.61184
	3.0		3.54973	3.1197	2.29311	1.63595	3.50287	4.14097		8.3282	5.5109	11.1469	9.77491	5.86833	4.94774		2.71131	1.88499	7.24736	7.34756	3.46889	2.50105	0.551085
	3.2		0.323361	3.28748	1.68783	1.64426	4.2695	2.77593		5.02849	4.93375	5.10412	5.75052	4.52009	2.65348		1.43071	0.835322	2.47016	2.58375	3.49613	0.642195	1.51418
	3.4		0.599027	1.37275	0.41768	1.23937	2.96613	-0.743723		4.3791	3.83749	3.97506	4.37492	4.32618	2.40429		0.249284	1.30818	0.0948421	2.67871	3.89953	0.576768	1.23416
	3.6		0.35302	1.51771	1.54741	0.521634	2.49275	-0.661134		1.82016	5.97388	3.82585	2.27071	2.49	1.6843		-0.224164	1.00991	1.10719	3.0614	4.68127	0.148628	1.36291
	3.8		0.716282	1.8412	-0.525656	-0.319931	2.15214	0.137351		2.44875	5.21139	3.37804	3.06701	2.07868	1.59431		1.23182	0.331486	1.55011	2.27505	3.81488	0.771126	1.223
	4.0		0.313211	1.80897	1.61367	-1.24633	0.550515	-0.858001		4.42897	4.16262	1.08413	3.78566	1.63868	0.407481		-0.376998	-0.135655	0.61349	0.851922	3.67398	0.631598	0.235354
	4.2		0.198791	1.03548	2.82018	0.586908	1.67758	-0.577263		3.69833	1.99689	0.801285	3.2805	2.71241	0.131121		0.0620493	0.784736	1.20144	0.301718	3.04184	0.839436	2.23176
	4.4		-0.278753	1.81837	1.58355	0.396645	0.82528	-1.50263		2.84669	2.96927	1.11013	2.27347	1.55934	1.08194		0.645132	-0.278365	1.01157	1.46288	3.05516	1.37782	1.51605
	4.6		0.337665	0.653242	0.0605014	0.053049	0.763977	1.41585		1.22528	3.55183	-0.0656635	3.09532	2.93697	0.983371		1.31571	0.752103	0.526981	0.23639	2.79232	0.220063	-0.705532
	4.8		0.397521	-0.895423	1.02911	0.278603	0.514304	-1.20143		1.28438	2.20965	1.01898	1.86251	3.46457	0.945397		-0.356326	1.15948	0.588394	0.424683	1.38891	0.64727	0.848432
	5.0		-0.250071	-0.908876	0.663316	0.348011	1.20238	1.43742		-0.267164	4.27595	-0.693872	0.585834	2.64726	1.56009		-0.532434	1.84291	1.13604	-0.0431802	1.08402	-0.501311	1.92372
	5.2		0.574279	-0.241523	0.317257	-0.272485	1.05907	-1.58243		0.110645	6.46511	-1.13897	2.01925	2.89117	0.416774		-1.38963	1.14461	1.67597	0.523821	1.55166	0.154793	1.72062
	5.4		0.19405	-0.546385	-0.597713	0.7585	0.265066	0.855287		1.14416	3.42495	-1.03665	1.36234	2.28804	0.625558		-0.770989	1.25511	1.77916	-1.2665	-0.138053	-0.77134	1.57902
	5.6		0.122802	-0.242392	0.973481	0.795064	0.0875575	-0.864111		0.419039	2.31418	-1.06152	0.28613	2.39376	-0.0660881		0.511602	2.27704	3.48124	1.21467	0.159736	-0.684956	2.16267
	5.8		0.0921396	-0.22374	0.192347	-1.00922	0.250399	0.860273		-0.557137	-2.3975	-0.901591	0.844634	1.23166	-0.121821		1.20664	2.13051	2.49045	1.03807	1.54429	0.716586	2.52517
	6.0		0.303631	-0.343503	0.506249	0.580511	0.367002	1.24565		-1.48762	-1.76567	-0.86109	-0.0561553	1.31158	0.329883		1.13545	1.27262	0.415795	-0.12372	0.189876	0.29444	1.4692
	6.2		-0.29092	0.785536	1.01012	0.47278	1.60383	1.37117		0.556394	1.73778	-0.707168	0.435886	1.23115	0.187206		-1.51957	2.60958	0.915674	0.696442	-0.818946	-0.313018	1.33699
	6.4		0.388667	0.657343	-0.722341	-0.549258	0.489376	1.08377		-0.615085	2.81527	0.132611	0.866106	1.67819	-0.730118		-0.234268	3.16103	-0.901368	1.12463	-0.511227	0.372239	0.2475
	6.6		-0.748781	-1.34725	0.885193	-0.0180217	0.874744	-0.0727703		-0.052508	0.709297	-2.03704	0.997515	0.546868	0.909161		-2.19593	2.00614	-2.72626	-1.05669	1.31366	0.424584	2.84084
	6.8		-0.738469	0.651678	0.136906	-0.915022	1.52384	-0.0408295		-1.33172	0.805596	-1.57261	1.62178	0.64838	-0.385567		-1.67585	0.921534	-0.267202	0.774013	0.204565	1.03137	2.86207
	7.0		-0.398987	-0.432936	0.732935	0.00330471	0.902208	-3.27222		-1.92202	-1.92293	-0.688009	0.654302	0.1105	0.144224		-1.56012	1.24997	-2.12703	1.33777	-0.7348	-0.227719	2.04656
	7.2		-0.49913	-0.960384	0.206175	-0.686467	1.63059	-2.31855		-0.147425	0.585463	-0.244854	0.862675	0.0692084	-0.070761		0.011371	0.809482	-1.8795	-0.233466	-1.6616	-0.131533	1.34464
	7.4		-0.740082	0.701662	1.44232	1.8505	1.00112	-3.18431		1.69677	1.0989	-1.03962	1.20187	0.424694	-1.01511		-0.230553	0.891237	-1.66414	0.814586	-2.17104	-0.151461	1.41736
	7.6		-0.718793	-0.267452	1.30269	0.263594	0.467931	0.881895		0.945653	0.284663	-0.901459	0.89762	0.067733	-0.7307		-0.127334	1.05624	-0.478965	0.740641	-2.17004	-0.983489	0.49819
	7.8		-1.4732	-1.01532	-0.614371	0.0508429	1.25223	0.0515049		1.70778	3.14394	-0.402651	-0.340524	0.228654	-0.900638		-1.24362	-0.107859	-0.870446	0.587554	-0.681731	0.213999	-0.169997
	8.0		0.583808	-0.1279	-0.61069	0.0260778	0.239869	0.813249		0.351065	0.636642	0.066509	1.14632	-0.0180793	-0.130618		-0.237654	-0.0135497	-0.294833	1.53009	-0.0570838	0.494829	-0.561873
	8.2		0.615755	0.849787	-0.542372	0.473476	0.812483	0.182052		-1.58165	-0.196641	-0.349378	0.068349	-1.35182	-0.861574		-0.607739	0.562193	0.32202	-0.643872	0.64666	-0.391669	0.533964
	8.4		1.27218	-0.478085	-0.229022	-0.214294	1.50933	-0.179655		0.350242	1.56404	-0.828616	-0.412891	-0.159721	1.10132		-0.19954	-0.125689	-0.275625	0.299567	1.4193	0.31692	-0.923695
	8.6		-0.311796	-0.132759	-0.221942	0.225172	0.014799	0.970194		1.0298	0.232324	0.778243	0.54369	0.321859	-1.2137		-1.383	-0.134057	0.53252	0.586277	1.2611	-0.775857	0.804771
	8.8		1.86435	-0.323797	0.511612	-0.364093	0.89459	-0.386286		-0.0703099	0.0281785	0.717224	-0.431482	0.995162	-0.336318		-1.44473	0.724153	0.154062	-0.7122	0.965599	-0.230609	-0.0545359
	9.0		-0.0279799	-0.0640068	-0.297682	-0.719924	0.177402	1.26748		1.01019	-1.19087	-0.691709	-0.0874431	0.497118	0.257714		-2.17073	-0.271825	0.27169	0.254788	-1.58521	0.19819	-0.530447
	9.2		-0.916357	-0.276944	-0.784616	-0.396437	-0.537609	-1.19182		-2.23568	0.954761	-0.0486473	0.55696	1.47083	-0.232845		0.154064	-0.735117	0.788098	-0.334903	-1.53228	0.291232	0.8334
	9.4		0.331752	-0.289233	0.789124	-0.541164	0.653989	1.44016		-0.927836	0.867195	0.269257	-0.418399	-0.118169	0.114733		1.73651	-0.38866	0.798657	-0.0249784	-1.51404	0.454239	-1.50379
	9.6		1.34286	0.331473	1.14926	0.0704182	-1.7863	-0.872781		-1.62614	-1.12252	0.106733	-0.176254	-0.785486	-0.39876		-0.328917	0.16786	-0.332122	-0.881214	-1.24962	-0.326865	0.193696
	9.8		-1.22575	0.561313	0.352596	1.44192	-1.42802	0.364133		2.96214	-0.698435	-0.32686	0.0146623	-0.72192	0.475357		2.03311	-0.102385	-0.407669	0.279816	-1.33628	0.259789	-0.36802
	10.0		-0.763148	-0.0550612	0.0178119	0.551007	-0.782992	-0.531826		0.155416	0.726607	-0.635969	-0.626552	-0.741423	0.568138		1.31916	0.0977668	-0.928818	0.852566	-0.16651	0.0875076	-0.0821736
	10.2		-1.02924	0.0289694	-1.148	0.679689	0.561973	0.839833		1.05848	0.215916	0.626178	-0.202082	-1.58354	0.359714		2.81412	0.173311	1.49448	-0.219347	0.0678895	-0.10899	0.692826
	10.4		-0.762195	-0.476641	-0.425821	-0.423446	0.106723	-1.24975		-0.927176	-0.422907	0.343225	0.214431	0.237107	-0.170174		0.755099	0.861417	-0.893394	1.36631	0.916241	0.563049	-0.692562
	10.6		-0.479474	-0.0448405	-0.839415	-0.227754	-0.411826	-0.212208		1.63347	-1.5481	0.123973	-0.387653	0.512322	1.21611		0.345173	-0.92623	-1.71372	-0.549834	0.0926066	-0.21781	1.03035
	10.8		-0.0860222	0.0154895	1.26389	-0.1861	-1.83552	0.333318		-0.296514	-2.02817	-0.543548	-0.62244	1.07493	0.0340055		-0.845059	-0.425443	-0.939948	-0.138905	0.864739	0.396439	-0.507021
	11.0		-1.96331	1.12097	0.873721	-0.227379	0.37882	-1.70419		-0.435668	0.143523	0.0138912	0.570612	0.848651	-0.0172659		1.19371	0.0853345	-1.61582	0.303077	1.12245	0.251523	0.870441
	11.2		-1.51848	-0.511289	0.562558	-0.128992	-0.916876	-0.255872		0.42894	-1.41156	2.2591	-0.395226	0.789821	0.680482		-0.358964	1.24227	0.761158	-0.664233	2.26591	-0.4287	0.648877
	11.4		0.266518	-0.390148	0.132749	0.249315	0.704901	-0.56051		-1.25941	-0.950794	0.133321	-0.300648	0.246729	1.01854		-1.08012	-0.239435	-1.04808	0.769641	0.984981	0.22284	0.796015
	11.6		0.0750643	-0.218025	-0.675239	-0.0127732	0.346674	0.69713		0.670286	1.58603	-0.254012	0.608554	-0.123501	-1.86457		-1.00872	0.0369099	1.96063	0.723288	-0.605431	0.211723	-0.378573
	11.8		1.44582	-0.11429	0.151819	0.122007	-0.258034	-0.294681		-0.65221	1.64867	-1.15833	0.578139	-0.493915	0.22399		-0.962034	-0.558983	0.532112	-1.12917	-1.66414	-0.767789	-0.428171
	12		2.1184	0.429822	-0.709477	-0.324395	1.93574	1.53007		0.224026	1.0648	-0.505173	-0.0684469	-0.882051	-0.890142		-0.153873	0.0652714	0.642171	-0.198308	-0.779977	-0.0246114	-0.886582

## Sheet: Fig 1f
	3d_GH146>SynpH	30d_GH146>SynpH	30d_Spd_GH146>SynpH
	4.92967	10.6999	4.33924
	5.62268	16.3364	4.2509
	3.49001	15.2054	7.43086
	2.92136	14.2782	7.3598
	5.52981	8.07782	6.93202
	4.17867	7.49503	4.04286
			3.64408

## Sheet: Fig 1g
			3d_GH146>SynpH							30d_GH146>SynpH							30d_Spd_GH146>SynpH
	Time (sec)		Fly 1	Fly 2	Fly 3	Fly 4	Fly 5	Fly 6		Fly 1	Fly 2	Fly 3	Fly 4	Fly 5	Fly 6		Fly 1	Fly 2	Fly 3	Fly 4	Fly 5	Fly 6	Fly 7
	0.2		-0.493927	-1.05278	0.827546	-0.0772754	0.51763	-0.582732		-0.826529	0.240517	-0.456741	0.34451	-0.431784	0.484538		0.506002	-1.02633	-1.29674	-0.0498087	-0.333862	0.103118	0.58337
	0.4		0.825906	0.518601	0.135747	0.334374	-0.49528	-0.101977		-0.235713	-1.64232	-0.83696	-0.254838	-0.820389	-1.14315		-0.0999002	0.455063	0.0910935	-0.791975	-0.984158	-0.186963	-0.46573
	0.6		-0.247288	-0.392597	-0.346055	0.255975	0.734291	0.131323		1.26534	-0.171631	0.653637	-0.728514	0.716733	-0.758822		-0.989346	0.368342	-0.161728	0.349219	1.66011	-0.283335	-0.162929
	0.8		-0.0949089	1.18158	-0.648304	-0.470337	-0.83454	0.619996		-0.118013	1.62743	0.798331	0.630575	0.601156	1.39503		0.648976	0.232165	1.70744	0.53554	-0.137932	0.369826	0.0411674
	1.0		2.80636	0.953659	0.785746	-0.335354	1.79371	0.744557		0.476162	8.06056	3.71076	0.160283	0.998017	3.40726		5.12273	0.122991	2.0636	0.763081	-0.0464583	0.104258	0.209994
	1.2		2.27642	1.15574	1.91652	-0.144171	2.35411	2.04656		2.79191	6.18062	7.12778	4.96256	2.23008	4.70825		4.62025	1.00094	6.66365	2.42109	0.645028	4.26357	1.23688
	1.4		2.28019	2.66546	2.70199	0.446519	1.97125	0.740955		4.97497	9.39697	8.13167	6.60195	3.58262	6.39398		6.73233	1.90266	7.428	1.32482	0.322985	4.90113	-0.441987
	1.6		3.47622	3.77841	2.51272	0.825023	2.49286	3.16316		5.03642	5.3139	9.48796	7.05277	6.73145	6.51323		6.14137	1.82417	8.45318	3.46153	1.34136	4.65034	0.694386
	1.8		4.68894	4.62287	2.29293	0.92814	3.45908	2.64092		3.9481	8.92222	9.30496	7.38222	7.36235	6.83103		6.99671	2.3213	8.41405	1.7509	2.58626	5.16845	2.14556
	2.0		4.39045	5.06025	2.46099	0.78129	3.79888	3.27074		4.85523	8.05628	8.99634	7.97571	7.33733	7.45469		7.13639	1.58507	8.86098	1.28452	1.96041	4.94305	1.33526
	2.2		4.27966	5.36084	2.72672	2.07984	4.85334	4.63825		5.81863	8.6717	9.89947	7.58475	7.44629	7.29382		6.97595	2.46536	7.82163	0.86827	1.9418	4.38243	2.87016
	2.4		3.89659	6.64054	2.32267	0.553743	3.13596	3.4646		5.15254	9.98045	10.7641	8.55939	5.9963	6.4431		7.52532	2.0415	7.17551	2.85416	2.68286	4.40083	2.70681
	2.6		3.34176	6.69174	2.76495	0.631907	3.94891	3.4138		6.81163	10.5831	10.5172	7.91417	6.52131	6.27091		8.18393	2.70108	6.6063	2.2583	2.88458	4.90581	2.57266
	2.8		3.31508	6.34403	1.90233	1.48027	3.74676	4.78455		7.62047	8.27822	9.96953	8.60602	6.13471	6.85986		8.26166	2.3996	5.76411	2.30079	2.41894	5.73037	2.56309
	3.0		3.07771	6.09332	0.371357	0.746324	2.27203	2.90947		3.47109	3.90511	6.79127	5.06107	3.68963	3.99798		6.81908	1.98337	6.39112	1.63981	2.06391	5.19858	0.603791
	3.2		0.820212	6.23364	-0.742468	1.67499	2.29836	2.39002		1.68085	1.95358	4.9191	2.87924	3.29552	2.47987		6.52303	1.80845	4.56168	1.61128	2.39548	3.038	1.12323
	3.4		-0.0205363	5.53118	0.474965	0.464172	0.879985	0.762627		0.743344	-2.08256	3.68691	1.49421	1.8725	1.88851		5.5419	1.19584	3.22174	1.97143	-0.197038	2.10998	-1.17336
	3.6		-0.278842	4.70474	-0.108059	-1.23401	0.255634	1.77553		-0.430742	-0.00258952	2.2498	1.02591	0.925198	2.79508		2.51349	1.57395	2.41372	1.0745	0.352546	1.52256	0.423674
	3.8		0.283728	4.01217	0.96341	0.4632	0.583501	-1.01399		-2.76378	-0.15305	1.04064	0.651822	0.857626	1.83032		1.47608	0.3022	1.27497	2.46516	0.00397662	1.11816	0.516228
	4.0		0.261079	4.60715	2.21015	0.418758	0.70177	0.0444044		-1.72428	0.383437	1.15709	0.43304	1.49082	2.39081		2.81895	0.337132	0.725154	-0.149746	1.02328	0.806342	0.256964
	4.2		0.391029	5.5692	1.38615	2.03245	0.742169	1.90138		-1.82898	-1.0579	0.606539	0.394509	2.67013	2.82914		1.77038	-0.200681	1.34883	0.653112	0.818181	1.22493	1.28887
	4.4		-0.885102	4.72924	2.77773	1.18214	0.571861	-0.958202		-2.46528	0.428843	0.211019	0.0165076	3.37561	3.60585		2.10232	-0.349379	0.145827	2.35931	1.48803	1.06569	1.51878
	4.6		-0.971851	5.05613	1.33566	1.08467	0.53214	-1.01505		-3.06873	-2.86853	0.680495	0.495892	1.7946	2.43458		2.74992	-0.519829	-0.307369	1.03765	-0.0243183	0.542623	-0.120356
	4.8		-0.183882	4.38954	2.06893	0.0619111	-0.0157738	0.444057		-3.62503	-0.0171516	0.372716	0.368019	1.63478	0.318895		2.33343	0.037231	-0.282643	0.940967	2.38804	0.893895	-0.529561
	5.0		0.90133	4.22576	0.0208445	0.475874	0.383872	0.135506		-1.65029	-3.40745	-0.653159	-0.155757	1.17641	0.617466		1.75047	0.00835746	-0.739471	0.934185	-0.148769	0.81437	-0.0670352
	5.2		-0.471178	3.81312	2.42053	0.21347	-0.32538	0.868996		-4.10824	-0.823967	-1.14263	-0.60459	0.955844	1.5045		3.28343	0.272719	-0.043719	1.46077	0.211697	0.727136	-0.192221
	5.4		-0.0831299	2.60189	-0.165747	-0.112511	-0.00284457	-1.34351		-0.245227	-1.06441	0.18411	-0.311499	0.983381	1.56219		3.91041	0.632084	0.446626	0.773806	0.81714	0.554646	0.0871105
	5.6		0.922905	1.97311	0.867563	-0.13785	0.220613	0.415521		-2.06525	0.166344	0.133499	-0.497504	0.185962	1.36817		5.58406	2.06223	0.373153	0.0629212	-1.53119	1.33394	0.19672
	5.8		0.402145	2.23235	-0.792895	-0.0446953	-0.884007	-0.786497		-2.08085	-2.54556	-0.395357	1.47558	0.615169	0.873528		3.44837	0.550815	2.214	0.104865	0.792211	0.316936	1.35361
	6.0		-1.5961	2.65297	-0.999077	-0.328264	-0.704573	-2.6759		-4.18661	-2.69484	-0.78204	-0.512228	1.02678	2.12099		2.97977	-0.380632	0.661001	0.495518	0.853344	0.0479183	1.26841
	6.2		-0.659508	1.86674	-1.91481	-1.04975	0.0502114	-0.877147		-4.00883	-0.84158	-0.881285	-0.626696	0.484672	2.66354		2.02906	1.75529	-0.112604	-0.785469	0.943871	0.826243	1.25804
	6.4		0.111641	2.27847	-0.548547	0.541236	1.0842	-0.882963		-3.4607	-0.330008	-0.433352	-1.21127	-0.33488	1.35233		3.20663	0.970671	0.438559	-0.787008	1.01435	0.460778	1.24423
	6.6		-0.278038	0.93019	0.399959	0.819622	0.447523	-2.83362		-4.70286	-3.35566	0.201147	-0.669484	0.653329	1.88012		2.43844	0.921924	1.63092	-0.127201	0.438592	-0.665096	0.12273
	6.8		-0.446689	-0.053967	-0.619732	-0.247404	1.17127	-2.89091		-4.41222	-2.39956	0.161757	0.232597	1.74626	0.226377		2.44109	0.347311	2.3614	-0.766907	0.818167	0.282642	-0.324275
	7.0		-0.260542	-0.47818	1.56805	0.0464745	-0.0920357	-3.77431		-2.97979	1.14684	-0.0757358	-0.0273933	1.67428	1.65349		1.0214	-0.517515	0.349678	1.34859	1.40013	0.413222	0.67927
	7.2		-1.7967	-0.882111	-0.565661	-1.54075	1.04814	-2.14328		-1.84399	0.0807782	-1.02036	-1.07837	1.64964	1.73436		0.7197	-1.68136	1.04218	-0.861121	0.0630912	-0.851074	1.60242
	7.4		-0.47265	-1.4855	1.01448	0.424637	0.310801	-2.96506		-4.32304	-3.04237	-1.16221	-0.82165	1.24429	3.40697		0.781504	-1.50116	1.65795	-0.193603	0.236287	0.393521	1.92691
	7.6		-0.931046	-0.790885	1.40942	-0.330164	0.151848	-2.39374		-1.17794	-3.5341	0.722152	0.403499	3.0077	4.17439		0.432537	-0.548364	0.357986	0.700963	1.29579	0.0664555	0.780645
	7.8		-0.701479	-1.2718	-0.00776555	0.802136	-0.607599	-1.88102		-2.19071	-0.730196	1.23892	-0.0645954	1.30015	4.13709		-0.784802	-0.110367	0.716456	0.942244	1.01529	0.0590111	0.323026
	8.0		-0.0139817	-0.735929	-1.22115	-0.655076	-0.647485	-1.98602		-2.87715	-4.89526	0.944403	0.229941	0.162421	0.856895		-0.930653	-0.315202	0.256835	-0.230295	-1.71366	-0.467802	-0.565604
	8.2		-0.626303	-0.891909	-0.450747	0.591	-0.175307	-0.448975		-0.100447	-1.27295	0.250693	0.617027	-0.508938	0.676456		0.803041	0.462914	-1.44232	0.663002	-1.72897	0.167849	-0.801222
	8.4		0.911193	-1.17244	0.271794	-0.561376	0.688164	0.292914		-2.19824	0.902015	0.226072	-0.132286	-0.377387	0.94897		-0.755333	0.576737	-1.30453	-0.196109	0.302846	-0.0296486	-1.08558
	8.6		-0.4649	-0.31951	-0.453799	-0.817995	-0.235383	0.14693		2.16093	0.298341	-1.05843	-0.054476	-0.161236	0.515868		-0.952357	-0.2324	-0.692688	-0.518093	-0.819424	-0.179492	0.581813
	8.8		-0.108356	-0.112682	-0.069349	-1.75314	0.516143	0.246673		-0.0120807	1.13816	-0.211759	-0.218026	-0.278325	-0.518173		-0.4903	1.32399	0.613861	0.0572878	-1.16287	-0.19556	1.07262
	9.0		1.29632	-1.14277	-0.018798	-0.326907	0.124394	0.476294		2.56529	2.77342	0.134008	-0.233659	-0.223754	-0.252136		-0.561163	-0.294566	-0.391824	-0.634283	1.01978	0.17615	1.36105
	9.2		0.120491	1.02566	0.817669	1.19124	-0.556995	0.496662		0.36475	-2.53613	-0.858395	0.140548	0.558144	-0.358593		-0.122868	-1.30882	-0.479597	-0.241303	0.637928	0.00647198	-1.33041
	9.4		-0.67922	0.060933	-1.0965	0.75018	-0.24253	-0.168683		-0.514809	1.5509	-0.770599	0.356744	2.04452	-0.166348		0.0468435	-0.865367	0.714594	0.215817	-1.77458	0.438666	-0.253976
	9.6		0.15525	0.270293	1.09478	0.234465	-0.674445	-0.174712		0.874155	-1.55541	0.781396	-0.0743483	2.44092	-0.455035		0.0554099	0.168129	0.0924025	-0.0777098	1.28316	0.294541	-0.409179
	9.8		-0.130711	1.07097	-1.68073	0.746781	0.426381	-0.249532		1.77953	-1.44028	0.444215	0.0769445	0.614469	-0.512205		0.807018	-0.535468	1.28652	1.91047	0.943358	-0.532989	0.827916
	10.0		0.00844069	1.12056	-0.286842	-0.440192	0.159887	-1.42793		-0.236533	0.74463	0.377264	-0.36893	-1.15949	0.1491		-0.077293	-0.28581	1.5443	-0.477918	1.14823	0.79281	-0.202704
	10.2		-0.247748	0.166987	0.397506	0.521104	1.11798	-1.03341		2.90885	-0.79687	0.0952509	-0.6764	-1.11867	-0.442972		1.54359	0.0754094	0.140855	-0.0373934	0.257217	-0.902956	1.36532
	10.4		-0.592983	0.401472	1.36379	0.324473	-0.0248815	0.75143		0.137627	-0.952905	-0.287275	-0.0796762	-1.33235	-0.00991477		0.292436	0.595975	-0.152699	-0.0740377	0.550762	-0.0978975	0.924218
	10.6		-0.766691	0.835941	-0.458386	0.091114	-0.95284	-0.46697		2.09319	-0.320686	0.399779	-0.624936	-0.484667	0.589838		0.0810778	-0.0554593	1.60631	-0.389177	0.596963	0.217928	0.111793
	10.8		-0.198796	0.462843	-0.0342987	-0.516203	-0.93941	0.533706		-0.850085	-0.501138	0.265464	0.183111	-0.0150863	-0.42976		-0.318223	-0.636779	1.6887	0.718765	0.208982	-0.561748	-0.25611
	11.0		0.917015	-0.529369	0.836362	0.713897	0.654862	0.641308		1.45963	1.08759	0.786181	0.439174	-0.957903	-0.650446		0.101893	0.400162	-0.832812	-1.02256	1.54671	-0.228575	-1.28795
	11.2		0.447969	-0.169018	1.46683	0.547456	-0.0489247	0.367974		-0.757112	0.413092	-0.524981	0.805932	-0.232062	-1.33594		0.577405	-0.105946	-0.105762	-0.111508	-1.04107	0.162707	-1.20531
	11.4		-0.289394	-0.347146	1.04936	0.197765	-0.0575599	0.243925		2.30505	-1.55879	0.605952	-0.0305235	-2.35052	0.525588		0.667674	-0.325595	-1.32289	-0.815802	-1.02436	0.109879	-0.367802
	11.6		0.416831	0.0308694	-0.187049	-0.697713	0.116084	-0.475629		0.846432	0.882931	1.15749	0.32403	1.40479	1.16313		-0.204188	1.17761	-0.998431	0.332375	-0.387736	0.341575	-0.00853672
	11.8		0.114018	0.218094	-0.687077	-0.204159	-0.0221378	0.992108		0.70474	0.969682	-0.846097	0.324428	0.804279	0.189519		-0.263508	0.238637	-0.664856	-0.66223	-0.509426	-0.0101231	0.108616
	12		-0.278189	-1.23831	-1.83437	-0.636347	0.208057	-0.813581		-0.498228	0.110693	-1.12438	-0.775616	1.2591	0.392964		-1.30692	-0.40795	0.353707	1.32602	-0.255639	0.035866	0.862871

## Sheet: Fig 1h
	3d_GH146>SynpH	30d_GH146>SynpH	30d_Spd_GH146>SynpH
	4.68894	7.62047	8.26166
	6.69174	10.5831	2.70108
	2.76495	10.7641	8.86098
	2.07984	8.60602	3.46153
	4.85334	7.44629	2.88458
	4.78455	7.45469	5.73037
			2.87016

## Sheet: Fig 2d
	3d_w1118	30d_w1118	30d_Spd_w1118
	91.6551	107.613	77.3317
	106.884	99.8924	100.41
	109.798	89.1101	103.234
	91.6623	103.829	119.44
	102.024	110.089	116.884
	116.64	81.9531	114.842
	96.2937	118.651	119.303
	80.8243	100.4	107.431
	104.218	82.2168	86.3443
			109.926

## Sheet: Fig 2h
	3d_w1118	30d_w1118	30d_Spd_w1118
	107.587	61.4993	83.1783
	89.3752	57.872	87.7162
	105.93	59.4176	92.5604
	97.108	76.0514	74.0338
	99.7482	78.5195	71.4146
	92.9673	72.7312	65.1104
	106.246	62.5789	72.3677
	101.039	84.4992	74.7215
			87.3725

## Sheet: Fig 2l
	3d_w1118	30d_w1118	30d_Spd_w1118
	99.9106	283.018	124.503
	104.9	283.501	89.6876
	96.4585	344.91	90.3979
	73.83	295.206	101.221
	106.129	247.503	109.34
	135.189	248.013	182.972
	141.932	107.564	136.861
	164.449	158.509	150.674
	80.0703	136.942	146.892
	97.5208	119.389	98.8082
	116.863	98.6242	157.588
	80.8049	101.713	63.4052
	55.6809	111.697	84.8499
	88.6053	122.464	73.7645
	92.1155		93.9356
	84.4916		102.135
	89.3948		63.4739
	91.6546		97.6561

## Sheet: Fig 2m
	3d_w1118	30d_w1118	30d_Spd_w1118
	72.4065	160.925	75.0105
	69.2252	200.358	39.6102
	77.101	210.119	64.2379
	59.398	167.103	71.5703
	57.509	171.971	80.004
	64.1299	138.356	94.9998
	98.035	164.8	64.683
	123.32	172.093	76.2911
	74.6049	160.296	66.7049
	70.3728	174.293	64.8615
	98.4282	160.027	81.0804
	113.813	144.015	114.803
	107.315	158.284	139.771
	139.862	162.116	103.198
	143.049		121.813
	137.84		134.753
	152.686		84.3282
	140.903		125.542

## Sheet: Fig 2n
	3d_w1118	30d_w1118	30d_Spd_w1118
	93.9771	100.745	61.6846
	66.9765	113.507	56.2623
	76.9612	156.004	35.2934
	43.5878	133.872	44.6063
	71.7845	87.4141	51.388
	78.8868	140.451	53.1991
	86.9254	186.557	43.0155
	84.4622	220.181	35.055
	33.2952	205.048	75.882
	41.4507	189.591	21.1086
	56.1486	163.875	41.9931
	145.022	161.104	109.596
	126.682	149.579	135.336
	151.027	197.529	116.27
	177.308		153.007
	162.261		140.348
	147.554		89.0602
	155.689		128.732

## Sheet: Fig 3e
	3d_w1118	30d_w1118	30d_Spd_w1118
	1.48129e-06	1.15881e-06	4.58934e-07
	1.77395e-06	3.01373e-07	7.64127e-07
	8.97536e-07	6.11653e-07	4.78959e-07
	7.32964e-07	2.40736e-06	4.13428e-07
	8.32647e-07	2.05262e-07	5.02954e-07
	1.20261e-06	1.45096e-07	5.93763e-07
	4.26542e-07	3.09538e-07	3.33568e-07
	1.35036e-06	1.7258e-07	7.12903e-07
	1.23368e-06	6.76725e-07	5.26766e-07
	8.13391e-07	5.61737e-07	8.62035e-07
	8.30104e-07	7.69554e-07	6.38324e-07
	1.01991e-06	0	2.3273e-07
	0	0	5.71424e-07
	1.1136e-06	4.04722e-07	4.09739e-07
	9.88209e-07	0	7.58644e-07
	4.9807e-07	8.12867e-07	9.79307e-07
	9.92314e-07	4.47349e-07	6.33545e-07
	1.38282e-06	0	1.0169e-06
	8.00058e-07	1.57944e-06	2.87799e-07
	1.34426e-06	9.14916e-07	7.11212e-07
	1.2394e-06	8.65095e-07	4.34985e-07
	6.8762e-07	9.39015e-07	3.521e-07
	4.57748e-07	2.50039e-07	1.10669e-07
	0	5.49556e-07	3.61209e-07
	1.30637e-06	9.46159e-07	2.25389e-07
	6.28991e-07	9.8857e-07	4.50145e-07
	1.14653e-06	0	5.14362e-07
	1.08373e-06	1.91707e-06	4.23167e-07
	1.08603e-06	5.58281e-07	4.74781e-07
	1.17551e-06	7.11504e-07	6.04478e-07
	1.29677e-06	6.6951e-07	3.99853e-07
	1.36992e-06	9.3102e-07	1.39705e-06
	9.01604e-07	2.57331e-07	9.00185e-07
	1.0251e-06	7.66145e-07	6.79515e-07
	7.3685e-07	5.84961e-07	7.27257e-07
	6.91262e-07	1.04075e-06	4.7747e-07
	3.4084e-07	8.83422e-07	1.48917e-07
	0	1.61788e-06	0
	2.39466e-06	6.06315e-07	7.21423e-07
	1.3574e-06	9.24306e-07	0
	9.90806e-07	5.32846e-07	1.97657e-06
	1.42785e-06	1.44706e-06	7.60789e-07
	8.0176e-07	1.23516e-06	8.99001e-07
	8.32166e-07	1.08322e-06	1.2574e-06
	1.17357e-06	1.27026e-06	1.10591e-06
	1.30155e-06	0	9.01422e-07
	1.18003e-06	1.43e-06	2.13058e-06
	1.05265e-06	5.23938e-07	1.61083e-06
	1.07881e-06	9.15894e-07	2.7438e-06
	1.78854e-06	8.29575e-07	1.76324e-06
	9.74674e-07	7.83737e-07	1.85518e-06
	2.30447e-06	1.23152e-06	1.71455e-06
	1.56006e-06	1.43006e-06	1.42914e-06
	1.46659e-06	1.50143e-06	2.28276e-06
	1.19003e-06	2.44821e-06	1.0285e-06
	3.99927e-06	1.24929e-06	7.04603e-07
	1.72737e-06	5.18306e-07	1.21514e-06
	2.98811e-06	1.1893e-06	2.19999e-06
	2.39703e-06	1.9267e-06	1.94564e-06
	1.49852e-06	1.68745e-06	8.08036e-07
	1.03432e-06	0	7.09293e-07
	2.89256e-06	0	1.55612e-06
	6.478e-07	1.83103e-06	7.62353e-07
	1.38781e-06	0	1.72793e-06
	1.91399e-06	3.04368e-06	7.31762e-07
	1.20336e-06	8.03035e-07	8.16462e-07
	1.7883e-06	0	9.63381e-07
	2.13336e-06	1.19785e-06	0
	1.56087e-06	2.23073e-06	2.01918e-06
	1.64343e-06	6.91446e-07	0
	1.23407e-06	0	1.23469e-06
	5.95208e-07	1.71779e-06	6.40991e-07
	1.61921e-06	0	1.55972e-06
	2.80406e-07	1.23594e-06	0
	0	2.35935e-06	5.92863e-07
	6.62881e-07	3.10691e-06	4.04714e-07
	0	0	6.41151e-07
	1.44644e-06	4.53542e-07	6.32966e-07
	5.16617e-07	1.61506e-06	6.22679e-07
	1.02003e-06	6.28844e-07	0
	6.99709e-07	1.04878e-06	6.38861e-07
	5.40951e-07	0	0
	1.25498e-06	1.10872e-06	6.0829e-07
	1.00524e-06	0	6.89533e-07
	0	6.72749e-07	2.65866e-07
	9.19765e-07	1.27483e-06	4.73842e-07
	5.21848e-07	1.29739e-06	5.05018e-07
	5.33186e-07	3.36758e-07	0
	0	0	1.44834e-06
	1.09313e-06	1.08479e-06	3.09983e-07
	8.31296e-07	0	5.69526e-07
	5.29782e-07	2.42213e-06	7.09965e-07
	5.93505e-07	1.26043e-06	5.26612e-07
	4.19978e-07	0	1.15665e-06
	8.89634e-07	4.74606e-07	8.73519e-07
	1.48134e-06	6.97432e-07
	3.38678e-07	1.00972e-06
	1.11651e-06

[truncated: 61 more sheets: Fig 3f, Fig 3g, Fig 4d, Fig 4h, Fig 4m, Fig 4n, Fig 5e, Fig 5f, Fig 5k, Fig 5l, Fig 5m, Fig 5n, Fig 6e, Fig 6f, Fig 6g, Fig 6h, Fig 7d, Fig 7e, Fig 7j, S1 Fig …]
